# Supplementary material for: The Pyrazolyl-Urea Gege3 Inhibits the Activity of ANXA1 in the Angiogenesis Induced by the Pancreatic Cancer Derived EVs
Source: Biomolecules. 2021 Nov 24;11(12):1758. doi: 10.3390/biom11121758 (PMC8699007; doi:10.3390/biom11121758)
Supplement: Supplementary file 1 [file biomolecules-11-01758-s001.zip]

Archive with 1 entries (1 files):
- biomolecules-1432709-Supplementary.pdf
